# Supplementary material for: Electrophysiological Characterization of the Venom and Toxins from the Scorpion Tityus championi Targeting Voltage-Gated Sodium Channels and Molecular Modeling of Tch3, a Toxin with Therapeutic Potential for Pain Relief
Source: Biomolecules. 2026 Apr 8;16(4):552. doi: 10.3390/biom16040552 (PMC13113398; doi:10.3390/biom16040552)
Supplement: Supplementary file 1 [file biomolecules-16-00552-s001.zip]

Archive with 2 entries (2 files):
- supplementary figures-biomolecules-4211669.pdf
- supplementary tables-biomolecules-4211669.pdf
